# Supplementary material for: The Evolutionary Interplay of Somatic and Germline Mutation Rates
Source: Annu Rev Biomed Data Sci. Author manuscript; Available in PMC 2025 Jul 12. (PMC12254932; doi:10.1146/annurev-biodatasci-102523-104225)
Supplement: Supplemental Table 1 [file NIHMS2092260-supplement-Supplemental_Table_1.xlsx]

## Sheet: S1 Somatic mutation rate estima
Year	Animal	Tissue	Sub vs Indel	Rate	Unit	Reference	Title
2016	Human	Colon adult stem cells (ASC)	Substitution	38.75	/(genome * year)	Blokzijl et al.	Tissue-specific mutation accumulation in human adult stem cells during life
2016	Human	Small intenstine adult stem cells (ASC)	Substitution	34.7	/(genome * year)	Blokzijl et al.
2016	Human	Live adult stem cells (ASC)	Substitution	36	/(genome * year)	Blokzijl et al.
2017	Human	Fibroblast	Substitution	2.8e-07	/(bp * mitosis)	Milholland et al.	Differences between germline and somatic mutation rates in humans and mice
2017	Mouse	Fibroblast	Substitution	4.4e-07	/(bp * mitosis)	Milholland et al.
2017	Oak tree	Meristem	Substitution	4.2-5.8e-8	/(site * generation)	Schmid-Siegert et al.	Low number of fixed somatic mutations in a long-lived oak tree
2018	Human	HSPCs	Substitution	14.2	/(genome * year)	Osorio et al.
2018	Human	Neuron (Prefrontal cortex)	Substitution	40	/(genome * year)	Lodato et al.	Aging and neurodegeneration are associated with increased mutations in single human neurons
2018	Human	Neuron (Hippocampal dentate gyrus)	Substitution	23	/(genome * year)	Lodato et al.
2019	Human	Hepatocytes	Substitution	33	/(genome * year)	Brunner et al.	Somatic mutations and clonal dynamics in healthy and cirrhotic human liver
2019	Human	Colorectal crypts	Substitution	43.6	/(genome * year)	Lee-six et al.	The landscape of somatic mutation in normal colorectal epithelial cells
2019	Mouse	Liver adult stem cell (ASC)	Substitution	19.5	/(genome * week)	Jager et al.	Deficiency of nucleotide excision repair is associated with mutational signature observed in cancer
2019	Mouse	Small intestine ASC	Substitution	16.1	/(genome * week)	Jager et al.
2019	Mouse	Liver and small intestine ASC	Indel	13.3	/(genome * week)	Jager et al.
2020	Human	Bronchial epithelium	Substitution	22	/(genome * year)	Yoshida et al.	Tobacco smoking and somatic mutations in human bronchial epithelium
2020	Human	Bronchial epithelium	Indel	0.7	/(genome * year)	Yoshida et al.
2020	Human	Uterine endometrial gland	Substitution	29	/(genome * year)	(2020) Moore et al.	The mutational landscape of normal human endometrial epithelium
2021	Human	Granulocytes + Blood colonies	Substitution	19.86	/(genome * year)	Abascal et al.	Somatic mutation landscapes at single-molecule resolution
2021	Human	Colonic crypts	Substitution	50.86	/(genome * year)	Abascal et al.
2021	Human	Neurons (AD)	Substitution	16.24	/(genome * year)	Abascal et al.
2021	Human	Neurons (all)	Substitution	17.1	/(genome * year)	Abascal et al.
2021	Human	Neurons (Healthy)	Substitution	20.24	/(genome * year)	Abascal et al.
2021	Human	Smooth muscle (all)	Substitution	20.71	/(genome * year)	Abascal et al.
2021	Human	Smooth muscle (bladder)	Substitution	21.73	/(genome * year)	Abascal et al.
2021	Human	Smooth muscle (colon)	Substitution	32.6	/(genome * year)	Abascal et al.
2021	Human	Colonic crypts	Indel	6.5	/(genome * year)	Abascal et al.
2021	Human	Granulocytes	Indel	0.4	/(genome * year)	Abascal et al.
2021	Human	Neurons (all)	Indel	2.46	/(genome * year)	Abascal et al.
2021	Human	Smooth muscle	Indel	1.33	/(genome * year)	Abascal et al.
2021	Human	Smooth muscle (bladder)	Indel	1.86	/(genome * year)	Abascal et al.
2021	Human	Smooth muscle (colon)	Indel	-0.13	/(genome * year)	Abascal et al.
2021	Human	Large intenstine crypts	Substitution	49	/(genome * year)	Moore et al.	The mutational landscape of human somatic and germline cells
2021	Human	Small intestine crypts	Substitution	49	/(genome * year)	Moore et al.
2021	Human	Appendix crypts	Substitution	56	/(genome * year)	Moore et al.
2021	Human	Gastric gland	Substitution	25	/(genome * year)	Moore et al.
2021	Human	Prostatic gland	Substitution	19	/(genome * year)	Moore et al.
2021	Human	Pancreatic acini	Substitution	15	/(genome * year)	Moore et al.
2021	Human	Bile ductules	Substitution	9	/(genome * year)	Moore et al.
2021	Human	Seminiferous tubules of testis	Substitution	2.38	/(genome * year)	Moore et al.
2022	Cat	Intenstinal Crypt	Substitution	287.345	/(genome * year)	Cagan et al.	Somatic mutation rates scale with lifespan across mammals
2022	Black-and-white colobus	Intenstinal Crypt	Substitution	80.3605	/(genome * year)	Cagan et al.
2022	Cow	Intenstinal Crypt	Substitution	207.342	/(genome * year)	Cagan et al.
2022	Dog	Intenstinal Crypt	Substitution	249.465	/(genome * year)	Cagan et al.
2022	Ferret	Intenstinal Crypt	Substitution	496.399	/(genome * year)	Cagan et al.
2022	Giraffe	Intenstinal Crypt	Substitution	99.1124	/(genome * year)	Cagan et al.
2022	Horse	Intenstinal Crypt	Substitution	128.333	/(genome * year)	Cagan et al.
2022	Human	Intenstinal Crypt	Substitution	47.1245	/(genome * year)	Cagan et al.
2022	Lion	Intenstinal Crypt	Substitution	159.867	/(genome * year)	Cagan et al.
2022	Mouse	Intenstinal Crypt	Substitution	796.424	/(genome * year)	Cagan et al.
2022	Naked mole-rat	Intenstinal Crypt	Substitution	92.5653	/(genome * year)	Cagan et al.
2022	Rabbit	Intenstinal Crypt	Substitution	216.999	/(genome * year)	Cagan et al.
2022	Rat	Intenstinal Crypt	Substitution	665.048	/(genome * year)	Cagan et al.
2022	Ring-tailed lemur	Intenstinal Crypt	Substitution	103.503	/(genome * year)	Cagan et al.
2022	Tiger	Intenstinal Crypt	Substitution	212.001	/(genome * year)	Cagan et al.
2023	Human	(Small intestine) duodenum crypt	Substitution	51	/(genome * year)	Wang et al.	APOBEC mutagenesis is a common process in normal human small intestine
2023	Human	(Small intestine) jejunum crypt	Substitution	50	/(genome * year)	Wang et al.
2023	Human	(Small intestine) ileum crypt	Substitution	42	/(genome * year)	Wang et al.
2023	Human	(Small intestine) duodenum crypt	Indel	3.7	/(genome * year)	Wang et al.
2023	Human	(Small intestine) jejunum crypt	Indel	2.6	/(genome * year)	Wang et al.
2023	Human	(Small intestine) ileum crypt	Indel	2.3	/(genome * year)	Wang et al.
