# Supplementary material for: The Evolutionary Interplay of Somatic and Germline Mutation Rates
Source: Annu Rev Biomed Data Sci. Author manuscript; Available in PMC 2025 Jul 12. (PMC12254932; doi:10.1146/annurev-biodatasci-102523-104225)
Supplement: Supplemental Table 2 [file NIHMS2092260-supplement-Supplemental_Table_2.xlsx]

## Sheet: S2 Germline mutation rate estim
species	name	group	u_mean	genome_size_mb	generation_time_year	diversity	Ne	Ne*gen	u_mean_year
Acyrthosiphon pisum	pea aphid	arthropods	2.7e-10	533.6	0.041	0.0088125	8.15972e+06	334549	6.58537e-09
Ailurus fulgens	Red panda	mammals	1.3e-08	0	6	0.00131197	25230.2	151381	2.16667e-09
Amphilophus	cichlid fishes	fish	3.475e-08	961.2	1.5	0.0012	8633.09	12949.6	2.31667e-08
Amphiprion ocellaris	common clown fish	fish	7.36e-09	872.094	1	0.00315232	107076	107076	7.36e-09
Anopheles gambiae	mosquito	arthropods	2.565e-09	265	0.06	0.0294742	2.87272e+06	172363	4.275e-08
Apis mellifera	honeybee	arthropods	3.4e-09	225.2	0.08	0.00735247	540622	43249.8	4.25e-08
Aptenodytes forsteri	emperor penguin	birds	1.41e-08	1254.35	16	0.0038174	67684.3	1.08295e+06	8.8125e-10
Ara glaucogularis	blue-throated macaw	birds	1e-08	1144.26	15	0.000958615	23965.4	359481	6.66667e-10
Arabidopsis thaliana	arabidopsis	plants	1.0586e-08	119.1	0.12	0.0083	196014	23521.6	8.82167e-08
Betta splendens	Siamese fighting fish	fish	4.97e-09	441.389	0.5	0.00321544	161742	80871.2	9.94e-09
Bombus terrestris	bumblebee	arthropods	3.58e-09	393	0.1	0.01666	1.16341e+06	116341	3.58e-08
Bos taurus	cattle	mammals	1.17e-08	2711.2	6	0.00121295	25917.7	155506	1.95e-09
Bubo scandiacus	snowy owl	birds	9.79e-10	1251.9	4	0.00113942	290964	1.16386e+06	2.4475e-10
Caenorhabditis briggsae	nematode	nematodes	1.43e-09	108.4	0.164	0.007461	1.30437e+06	213917	8.71951e-09
Caenorhabditis elegans	nematode	nematodes	2.95243e-09	100.3	0.008	0.00290727	246176	1969.41	3.69054e-07
Callithrix jacchus	marmoset	primates	4.3e-09	2897.8	2.5	0.00123	71511.6	178779	1.72e-09
Canis lupus	wolf	mammals	4.5e-09	2342.4	4.3	0.00149131	82850.6	356257	1.04651e-09
Canis lupus familiaris	dog	mammals	8.68e-09	2344.99	2	0.0017179	49478.7	98957.4	4.34e-09
Capra hircus	goat	mammals	5.25e-09	2932.16	1.7	0.00337691	160805	273369	3.08824e-09
Cavia aperea	guinea pig	mammals	8.72e-09	2716.4	1	0.00943425	270477	270477	8.72e-09
Ceratotherium simum simum	Southern White Rhinoceros	mammals	9.56e-09	2667.22	17	0.0010126	26480.2	450163	5.62353e-10
Cervus elaphus yarkandensis	Red deer	mammals	6.71e-09	2594.11	6.3	0.00260427	97029.3	611285	1.06508e-09
Cervus nippon	deer	mammals	4.7e-09	0	4	0.00420863	223863	895453	1.175e-09
Chauna torquata	Southern screamer	birds	7.06e-09	1162.6	10	0.00317697	112499	1.12499e+06	7.06e-10
Chlamydomonas reinhardtii	algae	others	5.4965e-10	111.1	0.0013	0.03196	1.45365e+07	18897.5	4.22808e-07
Chlorocebus sabaeus	green monkey	primates	9.4e-09	2937.8	8.5	0.00233	61968.1	526729	1.10588e-09
Chrysemys picta	Painted turtle	reptiles	4.61e-09	2408.53	11	0.00669122	362864	3.99151e+06	4.19091e-10
Clupea harengus	atlantic herring	fish	2e-09	786.3	6	0.0032	400000	2400000	3.33333e-10
Coleonyx brevis	gecko	reptiles	6.33e-09	0	2	0.00212483	83919	167838	3.165e-09
Coturnix japonica	Quails	birds	5.67e-09	912.899	1	0.00876992	386681	386681	5.67e-09
Cyanistes caeruleus	blue tit	birds	5.19e-09	1186.98	2	0.00522148	251516	503033	2.595e-09
Cynoglossus semilaevis	Tongue sole	fish	9.13e-09	470.199	2	0.00640178	175295	350591	4.565e-09
Cyprinus carpio	common carp	fish	5.62e-09	1459.16	3	0.00779603	346799	1.0404e+06	1.87333e-09
Daphnia magna	water flea	arthropods	9.51e-09	161.5	0.04	0.01318	346477	13859.1	2.3775e-07
Daphnia pulex	water flea	arthropods	3.43571e-09	133.2	0.027	0.02203	1.60301e+06	43281.4	1.27249e-07
Dictyostelium discoideum	amoeba	others	2.63667e-11	34.1	0.0019	0.00275	2.60746e+07	49541.7	1.38772e-08
Drosophila melanogaster	fruit fly	arthropods	4.571e-09	143.7	0.055	0.014459	790801	43494.1	8.31091e-08
Drosophila pseudoobscura	fruit fly	arthropods	3.5e-09	163.3	0.074	0.0119684	854885	63261.5	4.72973e-08
Drosophila simulans	fruit fly	arthropods	4.51e-09	131.7	0.068	0.0256	1.41907e+06	96496.7	6.63235e-08
Ectocarpus siliculosus	algae	others	4.07e-10	195.8	0.164384	0.00323	1.98403e+06	326142	2.47592e-09
Eublepharis macularius	gecko	reptiles	5.74e-09	0	2	0.00423239	184337	368675	2.87e-09
Felis catus	cat	mammals	8.6e-09	2425.7	3	0.00374382	108832	326496	2.86667e-09
Felis catus	domestic cat	mammals	3.49e-09	2425.7	3	0.00374382	268182	804545	1.16333e-09
Ficedula albicollis	flycatcher	birds	4.6e-09	1118.3	2	0.0038005	206549	413098	2.3e-09
Fukomys damarensis	damara mole rat	mammals	7.41e-09	2334.14	3	0.0011897	40138.5	120415	2.47e-09
Gallus gallus domesticus	chicken	birds	3.62e-09	1050.51	2	0.00320738	221504	443008	1.81e-09
Giraffa camelopardalis	giraffe	mammals	1e-08	2463.98	7	0.0024493	61232.4	428627	1.42857e-09
Gorilla gorilla	gorilla	primates	1.125e-08	3044.9	20	0.0011915	26477.8	529556	5.625e-10
Gyps fulvus	Griffon vulture	birds	2.61e-09	1223.56	11	0.00213837	204824	2.25307e+06	2.37273e-10
Heliconius melpomene	butterfly	arthropods	2.8e-09	273.8	0.25	0.0192371	1.71759e+06	429399	1.12e-08
Hippopotamus amphibius	hippopotamus	mammals	1.18e-08	2425.75	20	0.00287903	60996.4	1.21993e+06	5.9e-10
Homo sapiens	human	primates	1.35465e-08	3099.4	29	0.0010829	19984.8	579559	4.67121e-10
Hylobates lar	lar gibbon	primates	7.05e-09	0	8	0.00298865	105981	847844	8.8125e-10
Larimichthys crocea	large yellow croaker	fish	2.25e-09	705.215	2	0.00903271	1.00363e+06	2.00727e+06	1.125e-09
Larus argentatus	herring gull	birds	7.41e-09	0	12	0.00186066	62775.3	753304	6.175e-10
Larus marinus	great black-backed gull	birds	8.72e-09	0	12	0.00299615	85898.9	1.03079e+06	7.26667e-10
Macaca mulatta	rhesus macaque	primates	6.75e-09	2971.3	10	0.00287353	106427	1.06427e+06	6.75e-10
Mandrillus leucophaeus	drill	primates	6.33e-09	2986.85	9	0.00308855	121981	1.09783e+06	7.03333e-10
Monodelphis domestica	Gray short-tailed opossums	mammals	4.601e-09	3586.18	1	0.00164	89111.1	89111.1	4.601e-09
Moschus berezovskii	forest musk deer	mammals	1e-08	2818.01	2	0.00212732	53183	106366	5e-09
Mus musculus	house mouse	mammals	5.34e-09	2728.2	0.66	0.00415556	194549	128402	8.09091e-09
Mus musculus	mice	mammals	5.33e-09	2728.2	0.66	0.00415556	194914	128643	8.07576e-09
Odobenus rosmarus	Walrus	mammals	1.32e-08	2400.15	21	0.000811116	15362	322603	6.28571e-10
Oryza sativa	rice	plants	7.1e-09	373.8	0.31	0.004228	148873	46150.7	2.29032e-08
Ostreococcus tauri	algae	others	4.19e-10	12.9	0.0009	0.01	5.96659e+06	5369.93	4.65556e-07
Pan troglodytes	chimpanzee	primates	1.16618e-08	3050	25	0.00176333	37801.4	945035	4.66473e-10
Panthera pardus	leopard	mammals	8.83e-09	2437.11	4	0.00103544	29316	117264	2.2075e-09
Papio anubis	baboons	primates	5.7e-09	2869.8	10	0.00189181	82974.3	829743	5.7e-10
Paramecium tetraurelia	ciliates	others	1.94e-11	72.1	0.0014	0.0098	1.26289e+08	176804	1.38571e-08
Pelecanus crispus	dalmatian pelican	birds	9.12e-09	1160.92	8	0.00104815	28732.3	229858	1.14e-09
Phaeodactylum tricornutum	algae	others	4.77e-10	27.5	0.0022	0.007	3.66876e+06	8071.28	2.16818e-07
Phoenicopterus roseus	greater flamingo	birds	1.65e-08	0	28	0.0043948	66587.9	1.86446e+06	5.89286e-10
Pithecia pithecia	white-faced saki	primates	9.92e-09	2827.5	10	0.00273865	69018.4	690184	9.92e-10
Plasmodium falciparum	malaria parasites	others	8.225e-10	23.3	0.0055	0.00077	234043	1287.23	1.49545e-07
Platalea ajaja	Roseate spoonbill	birds	1.69e-08	0	5	0.00135583	20056.7	100284	3.38e-09
Pogona vitticeps	Central bearded dragon	reptiles	1.43e-08	1716.68	2	0.0157469	275296	550592	7.15e-09
Pongo abelii	orangutan	primates	1.66e-08	3065.1	22	0.001718	25873.5	569217	7.54545e-10
Pristionchus pacificus	nematode	nematodes	2e-09	202.8	0.0096	0.014	1750000	16800	2.08333e-07
Procavia capensis	Rock hyrax	mammals	9.18e-09	3653.9	2.5	0.00137773	37519.9	93799.9	3.672e-09
Pygoscelis adeliae	penguin	birds	1.5e-08	1209.91	10	0.00498311	83051.8	830518	1.5e-09
Rhea pennata	Darwin's rhea	birds	3.97e-08	1168.29	3	0.00260682	16415.8	49247.3	1.32333e-08
Rousettus aegyptiacus	fruit bat	mammals	8.1e-09	1904.62	5	0.00299425	92415.1	462076	1.62e-09
Saccharomyces cerevisiae	yeast	fungi	2.54818e-10	12	0.00022	0.003	2.94328e+06	647.521	1.15826e-06
Saccharomyces paradoxus	yeast	fungi	7.27e-11	12.02	0.0005	0.0016	5.50206e+06	2751.03	1.454e-07
Saimiri boliviensis boliviensis	bolivian squirrel monkeys	primates	6.92e-09	2629.77	6	0.00198845	71837.2	431023	1.15333e-09
Salmo salar	Atlantic salmon	fish	4.31e-09	2659.34	3	0.0019112	110859	332576	1.43667e-09
Sarcophilus harrisii	tasmanian devil	mammals	5.94e-09	3174.69	3	0.000603388	25395.1	76185.4	1.98e-09
Saxicola maurus	Siberian stonechat	birds	6.68e-09	1020.37	3	0.00628619	235262	705785	2.22667e-09
Schizophyllum commune	mushroom	fungi	2e-08	38.67	0.027	0.16	2000000	54000	7.40741e-07
Schizosaccharomyces pombe	yeast	fungi	2.17e-10	12.57	0.0005	0.00604	6.95853e+06	3479.26	4.34e-07
Silene latifolia	white campion	plants	7.31e-09	665.3	1.5	0.0288	984952	1.47743e+06	4.87333e-09
Spirodela polyrhiza	duckweed	plants	1.6095e-10	140.4	0.006	0.000463	719167	4315	2.6825e-08
Sus scrofa	pig	mammals	3.955e-09	2458.1	3	0.00440821	278648	835944	1.31833e-09
Syngnathus scovelli	gulf pipefish	fish	5.61e-09	428.433	1	0.00735186	327623	327623	5.61e-09
Taeniopygia guttata	Zebra finches	birds	5.84e-09	1068.99	1	0.006075	260060	260060	5.84e-09
Tapirus indicus	Malay tapir	mammals	4.8e-09	2425.2	8	0.00134782	70199.1	561592	6e-10
Tetrahymena thermophila	ciliates	others	7.61e-12	199.7	0.0003	0.003	9.85545e+07	29566.4	2.53667e-08
Thamnophis sirtalis	common garter snake	reptiles	2.54e-08	1424.9	2	0.0130873	128812	257625	1.27e-08
Tupaia chinensis belangeri	Chinese tree shrew	mammals	7.5e-09	2846.58	4	0.00212467	70822.5	283290	1.875e-09
Turdus merula	common blackbird	birds	6.96e-09	0	3	0.00540747	194234	582702	2.32e-09
Tursiops truncatus	bottlenosed dolphin	mammals	8.83e-09	2385.75	20	0.00124444	35233.3	704665	4.415e-10
Vicugna pacos	alpaca	mammals	9.44e-09	2066.28	3	0.00353063	93502	280506	3.14667e-09
Vulpes vulpes	red fox	mammals	4.46e-09	0	1	0.00215901	121021	121021	4.46e-09
Zea mays	maize	plants	3.02e-08	2182.8	1	0.011749	97259.9	97259.9	3.02e-08
